# Supplementary material for: One-pot synthesis of novel 1H-pyrimido[4,5-c][1,2]diazepines and pyrazolo[3,4-d]pyrimidines
Source: Beilstein J Org Chem. 2006 Mar 23;2:5. doi: 10.1186/1860-5397-2-5 (PMC1470455; doi:10.1186/1860-5397-2-5)
Supplement: File 1 — contains full experimental data [file Beilstein_J_Org_Chem-02-05-s001.zip]

Archive with 5 entries (5 files):
- Experimental Section.doc
- spectra 1.doc
- spectra7.doc
- spectra8.doc
- spectra9.doc
